# Supplementary material for: A systematic review comparing the evidence for kidney function outcomes between oral antidiabetic drugs for type 2 diabetes
Source: Wellcome Open Res. 2018 Jun 19;3:74. [Version 1] doi: 10.12688/wellcomeopenres.14660.1 (PMC6107985; doi:10.12688/wellcomeopenres.14660.1)
Supplement: Supplementary file 1 [file wellcomeopenres-3-15962-s0000.tgz]

Archive with 1 entries (1 files):
- 138b0a73-9772-4b63-9fdb-373edee60e86.doc
